# Supplementary material for: In Xenopus ependymal cilia drive embryonic CSF circulation and brain development independently of cardiac pulsatile forces
Source: Fluids Barriers CNS. 2020 Dec 11;17:72. doi: 10.1186/s12987-020-00234-z (PMC7731788; doi:10.1186/s12987-020-00234-z)
Supplement: Supplementary file 5 — Additional file 5: Movie S4. Video is focused at the lateral and 3rd ventricle of the stage 49 tadpole. Intercompartmental CSF movement is bidirectional. Dorsal—rostral CSF flow from the third ventricle is opposite to the dorsal- caudal flow generated from the lateral ventricle. Similarly, ventral flow is also polarized in the opposite direction, 3rd ventricle flow is now caudal, whereas the lateral ventricle flow is directed rostrally (30fps). [file 12987_2020_234_MOESM5_ESM.zip]

Archive with 2 entries (2 files):
- Movie 4 - Stage 49 LatV-3rdV - Bidirectional Flow.avi
- Movie 4B - Stage 49 LatV-3rdV - Bidirectional Flow.avi
