# Supplementary material for: In Xenopus ependymal cilia drive embryonic CSF circulation and brain development independently of cardiac pulsatile forces
Source: Fluids Barriers CNS. 2020 Dec 11;17:72. doi: 10.1186/s12987-020-00234-z (PMC7731788; doi:10.1186/s12987-020-00234-z)
Supplement: Supplementary file 11 — Additional file 11: Movie S9. Video shows a stage 49 tadpole mid-sagittal plane focused on the hypothalamic region following NiCl2 injection. Pulsatile flow pointed with the white arrow. [file 12987_2020_234_MOESM11_ESM.zip]

Archive with 2 entries (2 files):
- Movie 9 - Stage 49-pulsatile flow - hypothalamic region.avi
- Movie 9B - Stage 49-pulsatile flow - hypothalamic region.avi
